# Supplementary material for: Dynamic Changes in Postprandial Plasma Free Amino Acid Levels of the Hepatic Portal, Hepatic, and Jugular Veins in the Healthy Pre‐Ruminant Calves
Source: Anim Sci J. 2025 Apr 1;96(1):e70058. doi: 10.1111/asj.70058 (PMC11959318; doi:10.1111/asj.70058)
Supplement: Supplementary file 1 — Table S1. Chemical and amino acid composition of the diet TDN; total digestable nutrients. [file ASJ-96-e70058-s002.xlsx]

## Sheet: Sheet1
	Table 1. Chemical and amino acid composition of the diet
	Component	Concentration (%)		Amino Acid	Concentration (%)
	Crude Protein	24		Arg	0.73
	Crude Fat	25		Lys	1.99
	Crude Fiber	1		His	0.63
	Crude Ash	8		Phe	0.98
	Calcium	0.6		Tyr	0.89
	Phophorus	0.5		Leu	2.44
	TDN	115		Ile	1.32
				Met	0.51
				Val	1.44
				Ala	1
				Gly	0.47
				Pro	1.85
				Glu	4.54
				Ser	1.29
				Thr	1.34
				Asp	2.17
				Trp	0.37
				Cys	0.38
	TDN; Total digestable nutrients.
