# Supplementary material for: Dynamic Changes in Postprandial Plasma Free Amino Acid Levels of the Hepatic Portal, Hepatic, and Jugular Veins in the Healthy Pre‐Ruminant Calves
Source: Anim Sci J. 2025 Apr 1;96(1):e70058. doi: 10.1111/asj.70058 (PMC11959318; doi:10.1111/asj.70058)
Supplement: Supplementary file 2 — Table S2. Individual free essential amino acid (EAA) levels in hepatic portal, hepatic, and jugular plasma of pre‐weaning calves collected simultaneously pre‐ and postprandial (μg/dL; means ± SD). Values are means ± SD. HPV, hepatic portal vein; HV, hepatic vein; JV, jugular vein. Asterisks indicate a statistically significant difference (*p < 0.05) between the HPV and JV values at a given sample time. Black squares indicate statistically significant difference (■ p < 0.05) between the HPV and HV values at a given sample time. Values from the same vessel followed by the same letter do not differ significantly (p < 0.05). [file ASJ-96-e70058-s003.xlsx]

## Sheet: Sheet1
Table S2. Individual free essential amino acid (EAA) levels in hepatic portal, hepatic and jugular plasma of pre-weaning calves collected simultaneously pre- and postprandial (μg/dL; means ± SD).
	Plasma Free Essential Amino Acids (μg/dL)
Essential Amino Acid		Sample time (min)																																	P value
	Vessel	Pre				30				60				90				120				180				240				360
Arginine	HPV	163.771	±	51.388	a	243	±	70.6175	a	263.925	±	77.9183	a	243.862	±	64.3873	a	238.962	±	54.777	a	208.7	±	35.6395	a	229.55	±	35.0607	a	212.587	±	44.9503	a		0.001663
	HV	166.744	±	39.3314	a,c	234.933	±	68.2559	b,d	239.678	±	56.909	b,d	237.233	±	61.1089	c,d	223.4	±	62.2413	a,d	188.511	±	44.0394	a,b	199.678	±	48.6343	a,d	179.944	±	40.7393	a,d		<0.0001
	JV	166.144	±	46.3226	a	223.044	±	53.7404	b	219.833	±	61.2134	a,b	231.567	±	63.6614	a,b	229.078	±	71.5303	a,b	199.944	±	40.9665	a,b	193.022	±	45.0514	a,b	191.267	±	48.978	a,b		0.00194
Histidine	HPV	60.7875	±	21.5718	a	79.1375	±	20.1657	a	81.2	±	21.5086	a	82.5375	±	23.35	a	78.825	±	17.9081	a	69.7	±	17.7045	a	82.5375	±	18.3749	a	91.8125	±	17.6812	a		<0.0001
	HV	61.3778	±	21.4236	a	75.9222	±	21.8545	a,b	81.2333	±	18.3467	b	79.7667	±	22.3108	a,b	74.3444	±	18.6025	a,b	68.2778	±	16.6853	a,b	72.8444	±	18.9155	a,b	81.5444	±	19.4522	a,b		0.0004134
	JV	59.1333	±	20.5251	a	73.8556	±	18.8665	b	76.1667	±	18.1187	b	78.5222	±	20.5566	b	77.4111	±	22.7397	b	70.4778	±	22.3896	a,b	74.2	±	21.1475	a,b	83.1889	±	20.6824	b		<0.0001
Isoleucine	HPV	70.4875	±	23.2004	a	129.975	±	49.5187	b	129.4	±	41.577	b	132.225	±	39.8869	b	126.6	±	30.9874	b	116.213	±	17.5642	b	161.875	±	28.8421	a,b*	156.287	±	24.3534	b		<0.0001
	HV	77.1778	±	31.0889	a	126.056	±	44.6352	b	121.3	±	39.113	b	118.8	±	38.6947	a,b	113.122	±	22.3516	a,b	105.267	±	16.7025	a,b	134.144	±	14.7074	b	130.511	±	18.5753	b		<0.0001
	JV	66.9444	±	27.1987	a	108.789	±	29.9611	b	104.256	±	25.0306	b	110.044	±	29.4868	b	107.511	±	33.5784	b	101.933	±	34.0793	b	114.822	±	14.6719	a,b	121.433	±	18.5258	b		<0.0001
Leucine	HPV	92.925	±	18.03	a	191.963	±	63.7865	a,b	192.375	±	68.6785	a,b	190.1	±	50.9549	b	182.3	±	41.9031	b	161.688	±	26.4378	b	227.988	±	40.7797	b*	217.725	±	37.0475	b		<0.0001
	HV	98.5778	±	30.7607	a	184.3	±	51.4571	b	181.667	±	51.9769	b	167.9	±	53.4491	a,b	158.444	±	34.0874	a,b	142.1	±	21.93	a,b	186.889	±	29.612	b	182.078	±	28.4454	b		<0.0001
	JV	86.7111	±	27.391	a	154.367	±	30.6207	b	151.667	±	34.4798	b	153.622	±	37.237	b	157.978	±	57.3824	a,b	141.967	±	51.2488	a,b	157.678	±	28.3682	a,b	172.778	±	31.9153	b		0.0001649
Lysine	HPV	86.075	±	23.6582	a	183.225	±	69.8461	a,b	191.013	±	73.1233	a,b	193.25	±	62.5278	a,b	181.037	±	46.1158	a,b	158.888	±	34.2062	a,b	222.225	±	50.4143	b*	226.688	±	60.6906	b		<0.0001
	HV	82.4111	±	16.0515	a	159.078	±	50.5677	b	171.911	±	51.8084	b	165.5	±	55.9655	a,b	151.956	±	44.878	a,b	135.811	±	24.8424	b	174.267	±	50.2286	b	183.3	±	46.1871	b		<0.0001
	JV	77.4667	±	14.5405	a	137.722	±	34.1201	b	154.144	±	40.5661	b	156.111	±	45.7703	a,b	157.322	±	39.6257	b	147.256	±	40.5672	b	162.744	±	43.7996	b	174.678	±	38.7515	b		<0.0001
Methionine	HPV	24.9125	±	5.29135	a	46.175	±	16.0188	a,b	46.0625	±	16.0767	a,b	44	±	12.6426	a,b	41.8375	±	10.6265	b	34.675	±	6.92733	a,b	45.6	±	8.51218	b	46.1625	±	12.1934	a,b		0.001663
	HV	24.6	±	4.16653	a	38.8889	±	11.8853	a,b	39.4	±	9.69716	b	35.8	±	11.1132	a,b	35.8889	±	10.0113	a,b	29.5556	±	6.41173	a,b	35.8556	±	8.43891	a,b	37.2556	±	9.82969	a,b		<0.0001
	JV	23.4222	±	3.80157	a	37.6333	±	7.82704	b	38.3333	±	8.04891	b	36.7111	±	8.56788	a,b	38.1556	±	11.2565	a,b	30.4333	±	7.91217	a,b	33.6111	±	7.72196	a,b	35.9444	±	9.30136	a,b		0.00194
Phenylalanine	HPV	53.15	±	8.55653	a	87.6625	±	24.3743	a,b	87.35	±	25.3556	a,b	83.475	±	20.7224	a,b	79.9	±	20.6859	a,b	66.95	±	14.4027	a,b	87.9875	±	11.2267	b*■	84.525	±	16.1243	a,b		<0.0001
	HV	55.2111	±	7.09955	a	80.8778	±	17.41	a	77.9222	±	14.1279	a	72.3	±	17.1368	a	66.2222	±	12.6806	a	58.8667	±	11.7637	a	68.1333	±	9.65013	a	70.4444	±	12.8954	a		0.000168
	JV	51.4222	±	4.19606	a	76.8889	±	10.5988	b	72.8667	±	11.1174	b	73.4778	±	11.8322	b	71.8	±	18.6138	a,b	60.5222	±	14.7705	a,b	65.3444	±	13.8138	a,b	68.8222	±	12.9126	a,b		0.0001009
Threonine	HPV	114.886	±	26.7748	a	170.614	±	41.002	a,b	179.514	±	33.065	a,b	177.657	±	33.2873	a,b	176.314	±	33.9941	a,b	171.614	±	42.7904	a	220.743	±	32.7649	b	231.357	±	37.5133	b		<0.0001
	HV	113.413	±	25.2092	a	143.487	±	38.1523	a,b	147.113	±	32.5809	b,c	152.825	±	40.8259	a,b	146.488	±	38.2855	a,b	140.062	±	28.4794	a,c	170.1	±	38.5353	b,c	179.125	±	28.0318	b		<0.0001
	JV	105.433	±	20.2813	a	137.889	±	23.4304	b	144.322	±	29.1601	b	154.4	±	35.3506	a,b	147.022	±	36.3548	b	148.356	±	36.9577	b	162.322	±	48.0434	a,b	184.933	±	38.6842	b		<0.0001
Tryptophan	HPV	33.425	±	4.55059	a,c	52.6875	±	13.0173	a,b,c	50.8625	±	11.9232	a,b,c	48.4375	±	9.5669	b,c	43.15	±	7.06116	a,c,d	42.175	±	7.81679	c	55	±	7.04658	b	57.8875	±	10.0916	b,d		<0.0001
	HV	36.5778	±	7.11227	a	52.2222	±	8.04033	b	50.6	±	7.34268	b	45.1222	±	8.38701	a,b	41.4556	±	4.55333	a,b	41.4778	±	6.102	a,b	50.9222	±	7.26236	a,b	51.9667	±	7.42984	a,b		<0.0001
	JV	35.4333	±	6.67757	a	51.9333	±	7.33502	b,c	47.5222	±	5.49335	b,c	46.5556	±	6.81233	b,c	44.0333	±	7.83996	a,b,c	41.9333	±	6.32199	a,b	48.8556	±	9.02346	a,b,c	53.8889	±	6.60274	c		<0.0001
Valine	HPV	143.45	±	31.4098	a	224.925	±	56.781	a,b	222.9	±	55.6785	a,b	222.225	±	50.7012	a,b	212.675	±	41.2011	a,b	195.975	±	33.5865	a,b	244.237	±	27.5141	b*	249.275	±	35.8541	b		<0.0001
	HV	153.6	±	42.354	a	219.544	±	55.6742	a,b	224.444	±	57.4614	a,b	211.133	±	47.8425	a,b	200.722	±	30.2921	a,b	189.289	±	30.4526	a,b	224	±	22.0482	b	225.6	±	28.8445	b		<0.0001
	JV	141.122	±	44.3907	a	195.333	±	40.7324	b	197.567	±	36.5558	a,b	200.578	±	42.5696	a,b	199.078	±	49.3346	a,b	186.522	±	52.2781	a,b	201.222	±	19.8643	a,b	223.2	±	40.9733	b		0.0001032
No. of samples	HPV		8				8				8				8				8				8				8				8
	HV		9				9				9				9				9				9				9				9
	JV		9				9				9				9				9				9				9				9
Values are means ± SD.
HPV, hepatic portal vein; HV, hepatic vein; JV, jugular vein.
Asterisks indicate statistically significant difference (*P < 0.05) between the HPV and JV values at a given sample time. Black squares indicate statistically significant difference (■P < 0.05) between the HPV and HV values at a given sample time. Values from the same vessel followed by the same letter do not differ significantly (P < 0.05).
