# Supplementary material for: Dynamic Changes in Postprandial Plasma Free Amino Acid Levels of the Hepatic Portal, Hepatic, and Jugular Veins in the Healthy Pre‐Ruminant Calves
Source: Anim Sci J. 2025 Apr 1;96(1):e70058. doi: 10.1111/asj.70058 (PMC11959318; doi:10.1111/asj.70058)
Supplement: Supplementary file 3 — Table S3. Individual free non‐essential amino acid (NEAA) levels in hepatic portal, hepatic, and jugular plasma of pre‐weaning calves collected simultaneously pre‐ and postprandial (μg/dL; means ± SD). Values are means ± SD. HPV, hepatic portal vein; HV, hepatic vein; JV, jugular vein. Asterisks indicate a statistically significant difference (*p < 0.05) between the HPV and JV values at a given sample time. Values from the same vessel followed by the same letter do not differ significantly (p < 0.05). [file ASJ-96-e70058-s001.xlsx]

## Sheet: Sheet2
Table S3. Individual free non-essential amino acid (NEAA) levels in hepatic portal, hepatic and jugular plasma of pre-weaning calves collected simultaneously pre- and postprandial (μg/dL; means ± SD).
	Plasma Free Non-essential Amino Acids (μg/dL)
Non-essential Amino Acid		Sample time (min)																																	P value
	Vessel	0				30				60				90				120				180				240				360
Alanine	HPV	178.1	±	39.0741	a	252.438	±	85.0824	b	257.288	±	82.391	b	258.963	±	83.8705	a,b	269.575	±	80.7389	a,b	249.888	±	65.2456	a,b	302	±	58.6869	a,b	316.3	±	70.3059	a,b		<0.0001
	HV	154.033	±	34.749	a	218.989	±	67.8395	a,b	224.211	±	66.5197	a,b	221.733	±	91.2632	a,b	207.567	±	78.2711	a,b	206.433	±	65.3096	a,c	234.133	±	69.4689	b	245.4	±	56.7591	b,c		0.0002809
	JV	162.822	±	42.2027	a	212.089	±	53.1636	b	217.389	±	47.6864	b	215.7	±	60.6451	a,b	230.122	±	81.2984	a,b	217.067	±	71.5184	a,b	232.733	±	71.5772	a,b	244.733	±	57.9064	b		0.0005095
Aspartic acid	HPV	16.125	±	11.091	a	17.05	±	7.44446	a	16.875	±	5.45783	a	16.15	±	4.85416	a	17.3125	±	4.40825	a	16.35	±	4.8409	a	18.25	±	4.23084	a	16.9625	±	5.09564	a		0.9945
	HV	9.96667	±	1.70953	a	13.8222	±	4.12061	a	12.7	±	3.45507	a	12.5556	±	3.15361	a	12.7333	±	4.58612	a	12.4222	±	4.29004	a	13.5778	±	3.67654	a	12.2778	±	2.28133	a		0.02066
	JV	9.54444	±	1.73285	a	11.7333	±	2.54804	a	12.6111	±	3.30925	a	13.1556	±	3.09278	a	12.6556	±	3.49575	a	12.8111	±	4.72875	a	12.5333	±	4.35373	a	11.4111	±	2.02882	a		0.07364
Cysteine	HPV	4.15	±	2.13006	a	4.525	±	1.16711	a	4.1	±	0.774597	a	3.85	±	0.774597	a	4.125	±	0.774597	a	4.4	±	0.774597	a	4.675	±	0.774597	a	4.9875	±	0.774597	a		0.2536
	HV	3.77778	±	1.37093	a	4.43333	±	1.21963	a	4.26667	±	1.04403	a	3.91111	±	1.04403	a	3.82222	±	1.04403	a	3.94444	±	1.04403	a	3.83333	±	1.04403	a	4.11111	±	1.04403	a		0.4964
	JV	3.17778	±	0.692419	a	3.76667	±	1.07587	a	3.46667	±	1	a	3.42222	±	1	a	3.52222	±	1	a	3.9	±	1	a	3.64444	±	1	a	3.62222	±	1	a		0.5766
Glutamic acid	HPV	115.013	±	58.2797	a	103.312	±	19.1784	a	109.65	±	25.5441	a	110.713	±	22.6103	a	113.188	±	17.5537	a	110.712	±	17.0369	a	112.15	±	14.1871	a	117.212	±	18.9341	a		0.9688
	HV	105.533	±	24.6448	a	117.789	±	23.3508	a	115.144	±	25.2655	a	119.611	±	36.0344	a	130.133	±	31.1604	a	119.733	±	20.6862	a	122.144	±	21.3328	a	121.144	±	28.8992	a		0.1994
	JV	85.5667	±	10.8109	a	93.3556	±	12.3014	a	95.7556	±	16.434	a	99.5	±	18.8568	a	98.3667	±	16.3101	a	97.9556	±	14.6944	a	98.4667	±	17.7236	a	90.2	±	18.7589	a		0.1327
Glutamine	HPV	174.357	±	37.1154	a	254.243	±	40.0162	b	255.1	±	36.2106	b	274.629	±	43.0726	a,b	261.657	±	47.887	b	241.957	±	67.5251	b	290.229	±	54.6491	a,b	308.029	±	72.8429	a,b		<0.0001
	HV	217.463	±	31.5244	a	256.812	±	39.3236	b	275.588	±	43.7891	b	272.725	±	50.9566	b	245.338	±	53.1301	a,b	235.2	±	62.1364	a,b	261.212	±	64.2806	a,b	268.575	±	58.3206	a,b		0.001525
	JV	217.311	±	34.4258	a	267.389	±	32.3766	b	274.267	±	36.1728	b	279.256	±	48.4382	a,b	277.978	±	46.7888	b	271.011	±	48.3434	b	284.322	±	68.1166	a,b	316.267	±	59.2431	a,b		<0.0001
Glycine	HPV	533.2	±	84.4768	a	548.557	±	78.7152	a	528.729	±	75.0838	a	503.271	±	81.7089	a	475.657	±	64.0376	a	439.8	±	71.2531	a	449.343	±	55.5773	a	412.343	±	38.4606	a		<0.0001
	HV	481.925	±	92.1318	a,b,d	497.062	±	113.231	b	477.337	±	102.159	a,b	435.238	±	101.851	a,c	428.8	±	97.6941	a,b,c	407	±	91.2795	a,c	395.113	±	91.2072	c,d	374.288	±	68.1123	c		<0.0001
	JV	469.933	±	75.847	a	501.667	±	86.7631	b	470.389	±	90.2753	a	472.022	±	96.2961	a	453.511	±	90.7048	a	417.922	±	72.4473	a	400.656	±	89.6089	a	379.033	±	74.1217	a		<0.0001
Hydroxyproline	HPV	75.9	±	16.552	a,c	75.8286	±	14.8116	a	74.7571	±	15.6703	a,b	73.4286	±	14.7585	a,c	70.0714	±	14.3632	a,b	67.1143	±	14.9196	b	67.2571	±	12.3845	a,b	62.1	±	11.6637	b,c		0.0002269
	HV	67.5125	±	17.0253	a	68.175	±	16.409	a,b	66.7375	±	14.3556	a	64.6125	±	14.1046	a	61.4125	±	14.8465	a,b	56.6	±	13.1177	a,b	59.65	±	13.9177	a,b	55.8125	±	11.5853	b		<0.0001
	JV	72.6667	±	16.2453	a,c	73.8444	±	15.2425	a,b,c	73.3778	±	14.5672	c,d	73.2444	±	16.9077	a,b,c	69.3222	±	14.1512	a,b,c	67.3444	±	15.2795	b,d	65.9889	±	15.5625	a,b	66.7667	±	13.5957	a,b,c		0.0002269
Proline	HPV	81.4714	±	9.9448	a	146.314	±	33.7663	a,b	150.114	±	39.3526	a,b	150.071	±	39.0431	a,b	140.129	±	28.7447	a,b	120.229	±	22.0519	b	153.714	±	19.6206	b*	170.329	±	26.5832	b		<0.0001
	HV	83.95	±	10.5953	a	116.138	±	27.3211	b	123.262	±	32.8799	b	130.975	±	37.5349	a,b	117.837	±	25.9613	a,b	108.025	±	22.0084	a,b	131.738	±	22.0185	b	134.188	±	23.2974	b		<0.0001
	JV	80.7333	±	7.93426	a	117.589	±	22.9283	b	122.911	±	24.7387	b	121.2	±	26.764	b	117.067	±	26.7159	b	107.967	±	28.7748	a,b	118.844	±	20.1936	b	128.422	±	21.4901	b		0.0002117
Serine	HPV	88.9	±	18.3492	a	139.857	±	42.3339	a,b	138.2	±	32.5883	a,b	139.8	±	32.8869	a,b	128.9	±	20.7021	a,b	115.114	±	20.052	a,b	142.729	±	22.4863	b	144.571	±	18.3672	b*		0.0002677
	HV	93.4625	±	11.6298	a	118.775	±	26.6875	a,b	117.137	±	24.8433	b	117.425	±	32.6162	a,b	112.075	±	25.9627	a,b	102.625	±	17.5592	a,b	114.012	±	21.7086	a,b	112.9	±	14.7418	a,b		0.003363
	JV	78.9444	±	13.3501	a	101.789	±	19.2582	b	103.189	±	16.7906	a,b	107.067	±	21.6782	b	100.889	±	26.1698	a,b	93.5222	±	24.496	a,b	97.7889	±	28.6213	a,b	100.733	±	21.5177	a,b		0.009805
Tyrosine	HPV	39.075	±	11.3247	a	77.4375	±	26.1969	a,b	73.5875	±	28.0862	a,b	70.3625	±	20.9135	a,b	63.9625	±	15.9449	a,b	49.175	±	11.5926	a,b	72.2875	±	16.7026	b	71.375	±	21.9761	a,b		<0.0001
	HV	44.3889	±	15.6853	a	71.0667	±	19.1934	a,b	69.4333	±	18.405	b	63.2667	±	16.4286	a,b	55.8111	±	13.8634	a,b	45.6778	±	13.5574	a,b	57.7556	±	13.4637	a,b	58.7	±	17.3375	a,b		0.0001647
	JV	40.9778	±	14.3554	a	67.4889	±	17.9333	b	64.8222	±	16.8714	a,b	65.0222	±	15.7937	a,b	64.3889	±	24.9338	a,b	50.3	±	19.6325	a,b	53.9556	±	11.2098	a,b	61.3111	±	19.5303	a,b		0.0006225
No. of samples	HPV		8				8				8				8				8				8				8				8
	HV		9				9				9				9				9				9				9				9
	JV		9				9				9				9				9				9				9				9
Values are means ± SD.
HPV, hepatic portal vein; HV, hepatic vein; JV, jugular vein.
Asterisks indicate statistically significant difference (*P < 0.05) between the HPV and JV values at a given sample time. Values from the same vessel followed by the same letter do not differ significantly (P < 0.05).
